# Supplementary material for: Whole exome sequencing and single nucleotide polymorphism array analyses to identify germline alterations in genes associated with testosterone metabolism in a patient with androgen insensitivity syndrome and early-onset colorectal cancer
Source: Chin J Cancer. 2016 Jun 7;35:51. doi: 10.1186/s40880-016-0115-1 (PMC4897824; doi:10.1186/s40880-016-0115-1)
Supplement: Supplementary file 1 — 10.1186/s40880-016-0115-1 Variants of tumor genes detected by Sanger sequencing in the proband. [file 40880_2016_115_MOESM1_ESM.xlsx]

## Sheet: Table S1
Supplementary Table S1 Variants of tumor genes detected by Sanger sequencing on in the proband
Gene symbol a	Gene name a	DNA	dbSNP rsID	Protein change	Mutation type	Genomic region targeted for enrichment in WES	Detected by WES (quality of variant)
MLH1	mutL homolog 1	c.453+79A>G	rs4234259	No	Intronic	Not covered region	No
		c.655A>G	rs1799977	p.Ile219Leu	Missense	Covered region	Yes (high)
MSH2	mutS homolog 2	c.-118T>C	rs2303425	No	Intronic	Not covered region	No
		c.211+9C>G	rs2303426	No	Intronic	Not covered region	No
		c.1077-80G>A	rs2347794	No	Intronic	Not covered region	No
		c.1511-91G>T	rs3732182	No	Intronic	Not covered region	No
MSH6	mutS homolog 6	c.260+22C>G	rs55927047	No	Intronic	Not covered region	No
		c.276A>G	rs1800932	No	Synonymous	Covered region	Yes (high)
		c.3173-101G>C	rs2072447	No	Intronic	Not covered region	No
		c.3438+14A>T	rs2020911	No	Intronic	Not covered region	No
		c.3646+35_3646+38delATCT	rs2234731	No	Intronic	Not covered region	No
		c.3802-40C>G	rs3136367	No	Intronic	Not covered region	No
APC	Adenomatous polyposis coli	c.645+32C>T	rs2909961	No	Intronic	Not covered region	No
		c.1458T>C	rs2229992	No	Synonymous	Covered region	Yes (high)
		c.4479G>A	rs41115	No	Synonymous	Covered region	Yes (high)
		c.5034G>A	rs42427	No	Synonymous	Covered region	Yes (high)
MUTYH	mutY homolog	c.504+35G>A	rs3219487	No	Intronic	Not covered region	No
		c.1477-40G>C	rs3219493	No	Intronic	Not covered region	No
WES, whole exome sequencing
a MLH1 = (NG_007109.2; NM_000249.3); MSH2 = (NG_007110.2; NM_000251.2); MSH6 = (NG_007111.1; NM_000179.2); APC = (NG_008481.4; NM_000038.5); MUTYH = (NG_008189.1; NM_001128425.1)
