# Supplementary material for: Whole exome sequencing and single nucleotide polymorphism array analyses to identify germline alterations in genes associated with testosterone metabolism in a patient with androgen insensitivity syndrome and early-onset colorectal cancer
Source: Chin J Cancer. 2016 Jun 7;35:51. doi: 10.1186/s40880-016-0115-1 (PMC4897824; doi:10.1186/s40880-016-0115-1)
Supplement: Supplementary file 2 — 10.1186/s40880-016-0115-1 List of genes associated with inherited predisposition to colorectal cancer (CRC). [file 40880_2016_115_MOESM2_ESM.xlsx]

## Sheet: Table S2
	Supplementary Table S2 List of genes associated with inherited predisposition to colorectal cancer (CRC)
Gene symbol	Gene name	Hereditary CRC syndrome	References
MLH1	mutL homolog 1	Hereditary Non-Polyposis CRC (Lynch Syndrome)	Cohen SA, Leininger A. The genetic basis of Lynch syndrome and its implications for clinical practice and risk management. Appl Clin Genet. 2014;7:147-58; Silva FC, Valentin MD, Ferreira Fde O, Carraro DM, Rossi BM. Mismatch repair genes in Lynch syndrome: a review. Sao Paulo Med J. 2009;127(1):46-51.
MSH2	mutS homolog 2
MSH6 (*)	mutS homolog 6
PMS1	PMS1 postmeiotic segregation increased 1 (S. cerevisiae)
PMS2	PMS2 postmeiotic segregation increased 2 (S. cerevisiae)
EPCAM	epithelial cell adhesion molecule
APC (*)	adenomatous polyposis coli	Familial adenomatous polyposis (FAP)	Aihara H, Kumar N, Thompson CC. Diagnosis, surveillance, and treatment strategies for familial adenomatous polyposis: rationale and update.Eur J Gastroenterol Hepatol. 2014;26(3):255-62.
MUTYH	mutY homolog	MutYH-associated polyposis (MAP)	Grandval P, Fabre AJ, Gaildrat P, Baert-Desurmont S, Blayau M, Buisine MP, et al. Genomic variations integrated database for MUTYH-associated adenomatous polyposis. J Med Genet. 2015;52(1):25-7
BMPR1A	bone morphogenetic protein receptor, type IA	Jouvenile polyposis syndrome	Cichy W, Klincewicz B, Plawski A. Juvenile polyposis syndrome. Arch Med Sci. 2014;10(3):570-7; Howe JR, Haidle JL, Lal G, Bair J, Song C, Pechman B, et al. ENG mutations in MADH4/BMPR1A mutation negative patients with juvenile polyposis. Clin Genet. 2007;71(1):91-2.
SMAD4 (*)	SMAD family member 4
ENG	endoglin
STK11	serine/threonine kinase 11	Peutz-Jeghers syndrome	Hernan I, Roig I, Martin B, Gamundi MJ, Martinez-Gimeno M, Carballo M. De novo germline mutation in the serine-threonine kinase STK11/LKB1 gene associated with Peutz-Jeghers syndrome. Clin Genet. 2004;66(1):58-62.
PTEN (*)	phosphatase and tensin homolog	PTEN tumor syndrome-Cowden syndrome	Heald B, Mester J, Rybicki L, Orloff MS, Burke CA, Eng C. Frequent gastrointestinal polyps and colorectal adenocarcinomas in a prospective series of PTEN mutation carriers. Gastroenterology. 2010;139(6):1927-33.
TP53 (*)	tumor protein p53	Li-Fraumeni syndrome	Merino D, Malkin D. p53 and hereditary cancer. Subcell Biochem. 2014;85:1-16.
CDH1	cadherin 1, type 1, E-cadherin (epithelial)	Hereditary diffuse gastric cancer-familial colorectal cancer	Richards FM, McKee SA, Rajpar MH, Cole TR, Evans DG, Jankowski JA, et al. . Germline E-cadherin gene (CDH1) mutations predispose to familial gastric cancer and colorectal cancer. Hum Mol Genet. 1999 Apr;8(4):607-10.
AXIN2 (*)	axin 2	Colorectal cancer	Lammi L, Arte S, Somer M, Jarvinen H, Lahermo P, Thesleff I, et al. Mutations in AXIN2 cause familial tooth agenesis and predispose to colorectal cancer. Am J Hum Genet. 2004;74(5):1043-50.
EPHB2	EPH receptor B2	Familial colorectal cancer	Zogopoulos G, Jorgensen C, Bacani J, Montpetit A, Lepage P, Ferretti V, et al. Germline EPHB2 receptor variants in familial colorectal cancer. PLoS One. 2008;3(8):e2885.
GALNT12	polypeptide N-acetylgalactosaminyltransferase 12	Colorectal cancer susceptibility	Clarke E, Green RC, Green JS, Mahoney K, Parfrey PS, Younghusband HB, et al. Inherited deleterious variants in GALNT12 are associated with CRC susceptibility. Hum Mutat. 2012;33(7):1056-8.
PTPRJ	protein tyrosine phosphatase, receptor type, J	Early-onset familial colorectal cancer	Venkatachalam R, Ligtenberg MJ, Hoogerbrugge N, Schackert HK, Görgens H, Hahn MM, et al. Germline epigenetic silencing of the tumor suppressor gene PTPRJ in early-onset familial colorectal cancer. Gastroenterology. 2010;139(6):2221-4.
PIK3CA (*)	phosphatidylinositol-4,5-bisphosphate 3-kinase, catalytic subunit alpha	Cowden/Cowden-like syndromes	Orloff MS, He X, Peterson C, Chen F, Chen JL, Mester JL, et al. Germline PIK3CA and AKT1 mutations in Cowden and Cowden-like syndromes. Am J Hum Genet. 2013;92(1):76-80.
AKT1	v-akt murine thymoma viral oncogene homolog 1
POLE	polymerase (DNA directed), epsilon, catalytic subunit	Colorectal adenomas and carcinomas	Palles C, Cazier JB, Howarth KM, Domingo E, Jones AM, Broderick P, et al. Germline mutations affecting the proofreading domains of POLE and POLD1 predispose to colorectal adenomas and carcinomas. Nat Genet. 2013;45(2):136-44.
POLD1	polymerase (DNA directed), delta 1, catalytic subunit
BMP4	bone morphogenetic protein 4	Colorectal cancer	Lubbe SJ, Pittman AM, Matijssen C, Twiss P, Olver B, Lloyd A, et al. Evaluation of germline BMP4 mutation as a cause of colorectal cancer. Hum Mutat. 2011;32(1):E1928-38.
* genes associated with inherited predisposition to CRC (present table) and significantly mutated in CRC tumor tissues (supplementary Table S3)
