# Supplementary material for: Whole exome sequencing and single nucleotide polymorphism array analyses to identify germline alterations in genes associated with testosterone metabolism in a patient with androgen insensitivity syndrome and early-onset colorectal cancer
Source: Chin J Cancer. 2016 Jun 7;35:51. doi: 10.1186/s40880-016-0115-1 (PMC4897824; doi:10.1186/s40880-016-0115-1)
Supplement: Supplementary file 3 — 10.1186/s40880-016-0115-1 List of genes significantly mutated in 233 colorectal tumors (TCGA project). [file 40880_2016_115_MOESM3_ESM.xlsx]

## Sheet: Table S3
Supplementary Table S3 List of genes significantly mutated in 233 colorectal tumors (TCGA project)
Gene symbol	Gene name	Grade of mutation significance	No. of CRC harboring the mutation	Somatic mutation frequency (%)
ACVR1B	activin A receptor, type IB	2	14	6
AMER1	APC membrane recruitment protein 1	3	26	11
APC (*)	adenomatous polyposis coli	1	179	76
ARID1A	AT rich interactive domain 1A (SWI-like)	2	20	8
ARID2	AT rich interactive domain 2 (ARID, RFX-like)	3	15	6
AXIN2 (*)	axin 2	2	14	6
B2M	beta-2-microglobulin	2	5	2
BCLAF1	BCL2-associated transcription factor 1	3	9	3
BCOR	BCL6 corepressor	3	9	3
BRAF	B-Raf proto-oncogene, serine/threonine kinase	1	22	9
CASP8	caspase 8, apoptosis-related cysteine peptidase	2	10	4
CD70	CD70 molecule	3	5	2
CDC27	cell division cycle 27	2	13	5
CNBD1	cyclic nucleotide binding domain containing 1	3	7	3
CTNNB1	catenin (cadherin-associated protein), beta 1, 88kDa	3	11	4
ELF3	E74-like factor 3 (ets domain transcription factor, epithelial-specific )	2	8	3
ERBB2	erb-b2 receptor tyrosine kinase 2	3	10	4
ERBB3	erb-b2 receptor tyrosine kinase 3	2	14	6
FBXW7	F-box and WD repeat domain containing 7, E3 ubiquitin protein ligase	1	39	16
GOT1	glutamic-oxaloacetic transaminase 1, soluble	2	5	2
IDH2	isocitrate dehydrogenase 2 (NADP+), mitochondrial	3	8	3
KIAA1804	mixed lineage kinase 4	3	15	6
KRAS	Kirsten rat sarcoma viral oncogene homolog	1	102	43
MAP2K4	mitogen-activated protein kinase kinase 4	3	11	4
MIER3	mesoderm induction early response 1, family member 3	3	11	4
MSH6 (*)	mutS homolog 6	3	12	5
NR4A2	nuclear receptor subfamily 4, group A, member 2	3	8	3
NRAS	neuroblastoma RAS viral (v-ras) oncogene homolog	1	22	9
NTN4	netrin 4	2	7	3
PCBP1	poly(rC) binding protein 1	1	6	2
PIK3CA (*)	phosphatidylinositol-4,5-bisphosphate 3-kinase, catalytic subunit alpha	1	46	19
PTEN (*)	phosphatase and tensin homolog	3	8	3
RBM10	RNA binding motif protein 10	3	8	3
SIRT4	sirtuin 4	2	4	1
SMAD2	SMAD family member 2	1	16	6
SMAD4 (*)	SMAD family member 4	1	28	12
TCF7L2	transcription factor 7-like 2 (T-cell specific, HMG-box)	1	23	9
TP53 (*)	tumor protein p53	1	122	52
TRAF3	TNF receptor-associated factor 3	3	6	2
TRIM23	tripartite motif containing 23	2	4	1
TCGA, The Cancer Genome Atlas
Grade of mutation significance: 1 indicates highly significantly mutated genes; 2 indicates significantly mutated genes; 3 indicates genes near significance. The list of genes is available at http://www.tumorportal.org/tumor_types?ttype=CRC.
* Genes associated with inherited predisposition to CRC (Supplementary table S2) and significantly mutated in CRC tumor tissues (present table).
Reference
Lawrence MS, Stojanov P, Mermel CH, Robinson JT, Garraway LA, Golub TR, et al. Discovery and saturation analysis of cancer genes across 21 tumour types. Nature. 2014;505(7484):495-501.
