# Supplementary material for: Whole exome sequencing and single nucleotide polymorphism array analyses to identify germline alterations in genes associated with testosterone metabolism in a patient with androgen insensitivity syndrome and early-onset colorectal cancer
Source: Chin J Cancer. 2016 Jun 7;35:51. doi: 10.1186/s40880-016-0115-1 (PMC4897824; doi:10.1186/s40880-016-0115-1)
Supplement: Supplementary file 4 — 10.1186/s40880-016-0115-1 List of disorder of sex development (DSD) genes used to filter exome sequencing variants. [file 40880_2016_115_MOESM4_ESM.xlsx]

## Sheet: Table S4
Supplementary Table S4 List of disorder of sex development (DSD) genes used to filter exome sequencing variants
Gene symbol	Gene name	DSD phenotype
AKR1C2	aldo-keto reductase family 1, member C2	46,XY DSD
AKR1C4	aldo-keto reductase family 1, member C4	46,XY DSD
AMH	anti-Mullerian hormone	Persistent Müllerian duct syndrome (PMDS)
AMHR2	anti-Mullerian hormone receptor, type II	Persistent Müllerian duct syndrome
AR	androgen receptor	Androgen insensitivity syndrome (AIS)
ARX	aristaless related homeobox	X-linked lissencephaly with ambiguous genitalia (XLAG)
ATRX	alpha thalassemia/mental retardation syndrome X-linked	α thalassemia X-linked intellectual disability syndrome
CBX2	chromobox 2	46,XY sex reversal
CYP11A1	cytochrome P450 family 11 subfamily A member 1	Congenital adrenal hyperplasia (CAH)
CYP17A1	cytochrome P450, family 17, subfamily A, polypeptide 1	17-hydroxylase-deficient CAH
CYP21A2	cytochrome P450, family 21, subfamily A, polypeptide 2	21-hydroxylase-deficient CAH
DHH	desert hedgehog	46,XY partial or complete gonadal dysgenesis
DMRT1	doublesex and mab-3 related transcription factor 1	Complete gonadal dysgenesis to ambigous genitalia
DMRT2	doublesex and mab-3 related transcription factor 2	Complete gonadal dysgenesis to ambigous genitalia
EFNB2	ephrin-B2	46,XY with ambiguous genitalia
FGFR2	fibroblast growth factor receptor 2	46,XY gonadal dysgenesis, ambigous genitalia with bilateral criptorchidism; Apert syndrome
FOXL2	forkhead box L2	Blepharophimosis, ptosis, and epicanthus inversu
GATA4	GATA binding protein 4	46,XY with complete gonadal dysgenesis, ambiguous genitalia
HSD17B3	hydroxysteroid (17-beta) dehydrogenase 3	17- hydroxysteroid dehydrogenase III deficiency
HSD3B2	hydroxy-delta-5-steroid dehydrogenase, 3 beta- and steroid delta-isomerase 2	3-hydroxysteroid dehydrogenase-deficient CAH
LHCGR	luteinizing hormone/choriogonadotropin receptor	Leydig cell hypoplasia
MAMLD1	mastermind-like domain containing 1	Hypospadias
MAP3K1	mitogen-activated protein kinase kinase kinase 1, E3 ubiquitin protein ligase	46,XY sex reversal
NR0B1	nuclear receptor subfamily 0, group B, member 1	46,XY gonadal dysgenesis
NR5A1 (SF-1)	nuclear receptor subfamily 5, group A, member 1	46,XY sex reversal; premature ovarian failure
POR	P450 (cytochrome) oxidoreductase	Cytochrome P450 oxidoreductase deficiency
RSPO1	R-spondin 1	46,XY DSD with female phenotype
SOX3	SRY (sex determining region Y)-box 3	46,XY testicular DSD with male phenotype
SOX9	SRY (sex determining region Y)-box 9	46,XY gonadal disgenesis with female phenotype or ambiguous genitalia or 46,XX DSD with male phenotype
SOX10	SRY (sex determining region Y)-box 10	46,XY gonadal dysgenesis with ambiguous genitalia
SRD5A2	steroid-5-alpha-reductase, alpha polypeptide 2 (3-oxo-5 alpha-steroid delta 4-dehydrogenase alpha 2)	Steroid 5-reductase deficiency
SRY	sex determining region Y	46,XX testicular DSD and 46,XY ovarian DSD
STAR	steroidogenic acute regulatory protein	Cholesterol desmolase-deficient CAH
WNT4	wingless-type MMTV integration site family, member 4	46,XY DSD with complete gonadal dysgenesis
WT1	Wilms tumor 1	Wilms tumor aniridia genital anomalies retardation syndrome
WWOX	WW domain containing oxidoreductase	46,XY gonadal dysgenesis with ambiguous genitalia, immature testis
ZFPM2	zinc finger protein, FOG family member 2	46,XY sex reversal
References
Baxter RM, Arboleda VA, Lee H, Barseghyan H, Adam MP, Fechner PY, et al. Exome sequencing for the diagnosis of 46,XY disorders of sex development. J Clin Endocrinol Metab. 2015;100(2):E333-44.
Arboleda VA, Sandberg DE, Vilain E. DSDs: genetics, underlying pathologies and psychosexual differentiation. Nat Rev Endocrinol. 2014;10(10):603-15.
